# Supplementary material for: Combined Effects of Deficit Irrigation and Biostimulation on Water Productivity in Table Grapes
Source: Plants (Basel). 2024 Dec 6;13(23):3424. doi: 10.3390/plants13233424 (PMC11644483; doi:10.3390/plants13233424)
Supplement: Supplementary file 1 [file plants-13-03424-s001.zip]

Archive with 1 entries (1 files):
- plants-3302976-supplementary.pdf
